# Supplementary material for: Target Identification of 22-(4-Pyridinecarbonyl) Jorunnamycin A, a Tetrahydroisoquinoline Derivative from the Sponge Xestospongia sp., in Mediating Non-Small-Cell Lung Cancer Cell Apoptosis
Source: Molecules. 2022 Dec 15;27(24):8948. doi: 10.3390/molecules27248948 (PMC9782168; doi:10.3390/molecules27248948)
Supplement: Supplementary file 1 [file molecules-27-08948-s001.zip]

Archive with 1 entries (1 files):
- molecules-2066419-supplementary.pdf
